# Supplementary material for: Inhibition of VE-PTP rejuvenates Schlemm’s canal in aged mice and acts via Tie2
Source: PLoS One. 2025 May 16;20(5):e0323615. doi: 10.1371/journal.pone.0323615 (PMC12084045; doi:10.1371/journal.pone.0323615)
Supplement: S1 Data — (XLSX) [file pone.0323615.s004.xlsx]

## Sheet: Fig1
Fig 1C
Veh	AKB
71752	78166
69783	76211
69786	81337
75713	78801
65467	75451
75407	74953
74905	78239
75062	79052
Fig 1D
				Veh									AKB
75-85 wk	23.5	30.8333	21.3333	24.8333	21.6667	19.8333	20.3333	22.8333		19.8333	20.8333	17.6667	27.3333	20.3333	21	24	20.5
79-89 wk	21.3333	20.3333	19.1667	26	19.6667	27	26.5	23.1667		17	18.5	16	15.1667	17.8333	16	17.8333	17.3333

## Sheet: Fig2
Fig 2C
WT Veh	WT AKB	Y685F Veh	Y685F AKB
62691.5	81176	63941.6	77943.2
68632.8	79038.6	70158.8	79742
71852.5	74372.8	72753.2	70039.2
71523.4	83032.9	67319.5	77592.6
73397.7	75502.8	61705.2	72616.4
	73950	66527.1	79856.7
			72928

## Sheet: Fig3
Fig 3C
Veh	AKB	Veh	AKB
72397	78070.7	48577.6	43790.6
73843.4	86031.8	46523.2	49982.5
74630.2	89420.1	43052.2	46626.4
		46348.6	48001.5
		42827.1	39440.8
		40625.4	46710.6

## Sheet: Fig4
Fig 4C
VE-PTPfl/fl	VE-PTPiLEC KO
78170.3	87154.8
77248.3	89569.7
77704.5	80414.7
82707.8	86440.5
76579.8	91058.4
73074.3	84103.6
	87986.6
Fig 4E
VE-PTPfl/fl	VE-PTPiLEC KO
6.75	14.25
5	15.8
7	18.75
4	5
